# Supplementary material for: Expression of human epidermal growth factor receptor 2 in bladder urothelial carcinoma
Source: BMC Clin Pathol. 2017 Apr 4;17:3. doi: 10.1186/s12907-017-0046-z (PMC5381084; doi:10.1186/s12907-017-0046-z)
Supplement: Additional file 1: DATA EXCEL. — data generated/analysed during the study. (XLSX 13 kb) [file 12907_2017_46_MOESM1_ESM.xlsx]

## Sheet: DATA
AGE	SEX	GRADE	Groupe STAGE	STAGE	Papillary Architecture	HER SCORE	HER POSITIVITY	Micropapillary architecture	In situ carcinoma	Size of the tumor
72	1	1	1	1	1	1	0	1	0	1
#NULL!	1	2	2	2	1	1	0	1	0	1
65	1	1	1	1	1	2	0	0	0	1
83	1	2	2	2	1	0	0	0	1	1
74	1	1	1	1	1	0	0	0	1	1
58	1	1	1	1	1	1	0	0	0	1
84	1	1	1	1	1	0	0	0	0	1
62	1	1	1	1	1	0	0	0	0	1
74	1	1	1	1	0	1	0	0	0	1
30	2	2	2	2	0	0	0	0	0	1
83	1	1	1	1	0	2	0	0	0	1
64	1	1	1	1	0	1	0	0	0	1
31	2	2	2	2	0	0	0	0	0	1
81	1	2	2	2	0	1	0	0	0	1
84	1	1	1	1	1	2	0	0	0	1
72	1	2	2	2	0	0	0	0	0	1
30	2	1	2	2	0	1	0	0	0	1
#NULL!	1	1	1	1	1	0	0	0	0	1
58	1	1	2	2	1	1	0	0	0	1
72	1	1	1	1	0	0	0	0	0	1
77	1	1	2	2	0	1	0	0	0	1
84	1	1	1	1	1	0	0	0	0	1
77	1	1	1	0	0	1	0	0	0	1
70	1	1	1	1	0	0	0	0	0	1
#NULL!	1	1	1	2	0	0	0	0	0	1
60	1	1	1	1	0	0	0	0	0	1
70	1	1	2	2	0	0	0	0	0	1
66	1	1	1	1	0	1	0	0	0	1
76	1	1	1	1	1	0	0	0	0	1
60	1	1	1	1	0	0	0	0	0	1
60	1	1	2	2	1	0	0	0	0	1
62	1	2	1	1	0	0	0	0	0	1
#NULL!	1	2	1	1	0	1	0	0	0	1
53	1	2	1	1	0	0	0	0	0	1
#NULL!	1	2	2	2	0	1	0	0	0	1
53	1	2	1	1	0	0	0	0	0	1
#NULL!	1	2	2	2	1	1	0	0	0	1
63	1	2	1	1	0	0	0	0	0	1
53	1	2	1	1	0	0	0	0	0	1
#NULL!	1	2	1	1	1	1	0	0	0	1
57	1	2	1	1	1	1	0	0	0	1
#NULL!	1	2	1	1	1	1	0	0	0	1
76	1	2	2	2	0	1	0	0	0	1
#NULL!	1	2	1	1	1	0	0	0	0	1
54	1	2	1	1	0	1	0	0	0	1
38	1	2	1	1	0	1	0	0	0	1
#NULL!	1	2	1	1	1	1	0	0	0	0
62	1	2	2	2	1	0	0	0	0	0
#NULL!	1	2	1	1	1	0	0	0	0	0
#NULL!	1	2	1	1	0	0	0	0	0	0
66	1	2	1	1	0	0	0	0	0	0
77	1	1	1	1	1	0	0	0	0	0
#NULL!	1	1	1	0	1	0	0	0	0	0
39	1	1	1	1	1	0	0	0	0	0
#NULL!	1	1	1	1	1	0	0	0	0	0
75	1	1	1	0	1	0	0	0	0	0
52	1	1	1	1	1	0	0	0	0	0
82	1	1	1	0	1	1	0	0	0	0
56	1	1	1	0	1	1	0	0	0	0
63	1	1	1	1	1	1	0	0	0	0
71	1	1	1	0	1	1	0	0	0	0
70	1	1	1	0	1	1	0	0	0	0
74	1	1	1	0	1	1	0	0	0	0
#NULL!	1	1	1	1	1	1	0	0	0	0
40	1	1	1	1	1	1	0	0	0	0
#NULL!	1	1	1	0	1	1	0	0	0	0
65	1	1	1	1	1	1	0	0	0	0
60	1	1	1	0	1	1	0	0	0	0
49	1	1	1	1	1	0	0	0	0	0
#NULL!	1	1	1	0	1	0	0	0	0	0
#NULL!	1	1	1	0	1	0	0	0	0	0
#NULL!	1	1	1	0	1	0	0	0	0	0
49	1	1	1	0	1	0	0	0	0	0
#NULL!	1	1	1	0	1	0	0	0	0	0
#NULL!	2	1	1	0	1	0	0	0	0	0
#NULL!	1	1	1	1	1	0	0	0	0	0
#NULL!	1	1	1	1	1	0	0	0	0	0
61	1	1	1	0	1	0	0	0	0	0
69	1	1	1	0	1	0	0	0	0	0
58	1	1	1	0	1	0	0	0	0	0
66	1	1	1	1	1	0	0	0	0	0
#NULL!	1	1	1	0	1	0	0	0	0	0
27	2	1	1	0	1	0	0	0	0	0
64	1	1	1	0	1	0	0	0	0	0
55	1	1	1	0	1	0	0	0	0	0
86	1	1	1	0	1	0	0	0	0	0
#NULL!	2	1	1	0	1	0	0	0	0	1
#NULL!	1	1	1	1	1	0	0	0	0	1
75	1	1	1	1	1	0	0	0	0	1
64	1	1	1	0	1	0	0	0	0	1
51	1	1	1	1	1	0	0	0	0	1
67	1	2	2	3	0	3	1	1	0	1
61	1	2	2	3	0	3	1	0	0	1
58	1	2	2	3	0	3	1	0	0	1
81	1	2	2	3	0	3	1	0	0	1
60	1	2	2	4	0	3	1	0	0	1
#NULL!	1	2	1	1	1	3	1	0	0	1
62	1	2	1	1	0	3	1	0	0	1
#NULL!	1	2	1	1	1	3	1	0	0	1
53	1	2	2	4	0	3	1	0	0	1
84	2	1	1	0	1	3	1	0	0	0
60	1	1	1	0	1	3	1	0	0	0
60	1	1	1	0	1	3	1	0	0	0
